# Supplementary material for: Farnesol Inhibits PI3 Kinase Signaling and Inflammatory Gene Expression in Primary Human Renal Epithelial Cells
Source: Biomedicines. 2023 Dec 15;11(12):3322. doi: 10.3390/biomedicines11123322 (PMC10741437; doi:10.3390/biomedicines11123322)
Supplement: Supplementary file 1 [file biomedicines-11-03322-s001.zip]

Archive with 2 entries (2 files):
- Suppl Table 1.xlsx
- Suppl Table 2.xlsx
