# Supplementary material for: Farnesol Inhibits PI3 Kinase Signaling and Inflammatory Gene Expression in Primary Human Renal Epithelial Cells
Source: Biomedicines. 2023 Dec 15;11(12):3322. doi: 10.3390/biomedicines11123322 (PMC10741437; doi:10.3390/biomedicines11123322)
Supplement: Supplementary file 1 [file biomedicines-11-03322-s001.zip › Suppl Table 1.xlsx]

## Sheet: Tabelle1
	control	SUV	Farnesol SUV	TNFa/IL1b	SUV + TNFa/IL1b	Farnesol SUV + TNFa/IL1b	Relative fold change by TNFa/IL1b	p Value of unpaired t/ Mann-Whitney U test
BDNF	0.92 ± 0.00	0.92 ± 0.00	0.92 ± 0.00	0.92 ± 0.00	0.92 ± 0.00	0.92 ± 0.00	1.00±0.00	-
CD40	3626.03 ± 289.21	3144.54 ± 384.54	4107.30 ± 2260.37	8120.59 ± 97.84	8498.19 ± 360.55	7657.96 ± 1732.57	2.25±0.18	3.78623e-18
CXCL8	1.57 ± 0.42	1.17 ± 0.24	1.15 ± 0.35	44.27 ± 32.36	41.97 ± 29.70	41.63 ± 30.17	29.78±21.53	0.00507487
EGF	136.49 ± 14.04	130.02 ± 18.19	131.09 ± 10.22	164.15 ± 10.56	153.65 ± 35.11	168.91 ± 12.35	1.21±0.13	0.0525906
Eotaxin (CCL11)	0.32 ± 0.16	0.31 ± 0.14	0.39 ± 0.17	0.41 ± 0.15	0.38 ± 0.13	0.48 ± 0.17	1.43±0.68	0.553026
FGF-basic	930.99 ± 39.20	895.01 ± 41.99	898.65 ± 41.66	1655.74 ± 144.64	1572.48 ± 205.16	1618.52 ± 144.09	1.78±0.15	0.00111089
G-CSF/CSF-3	11.08 ± 3.28	11.37 ± 3.25	11.51 ± 3.51	12.96 ± 1.46	17.75 ± 9.06	13.32 ± 1.40	1.26±0.41	0.416361
GITR	38.52 ± 15.27	38.56 ± 12.71	36.57 ± 13.03	76.19 ± 7.06	80.48 ± 7.44	78.35 ± 5.03	2.29±1.03	0.0178461
GM-CSF	4.47 ± 2.19	5.11 ± 2.32	5.02 ± 2.27	5.60 ± 2.08	6.29 ± 2.19	6.28 ± 2.22	1.43±0.68	0.553026
GRO alpha (CXCL1)	19.58 ± 9.59	25.52 ± 11.59	16.95 ± 7.65	24.52 ± 9.12	31.44 ± 10.93	21.21 ± 7.52	1.43±0.68	0.553026
HGF	18.66 ± 0.97	19.39 ± 0.86	19.34 ± 1.14	35.71 ± 4.53	37.04 ± 3.62	36.48 ± 4.63	1.92±0.23	0.0808556
IFN gamma	112.89 ± 6.47	103.81 ± 3.57	114.07 ± 2.15	241.31 ± 7.91	210.12 ± 3.73	233.20 ± 2.53	2.14±0.12	0.0808556
IL-1 beta	3.62 ± 0.21	3.14 ± 0.11	3.86 ± 0.07	7.73 ± 0.25	6.35 ± 0.11	7.90 ± 0.09	2.14±0.12	0.0808556
IL-12p70	1.33 ± 0.08	1.26 ± 0.04	1.57 ± 0.03	2.83 ± 0.09	2.56 ± 0.05	3.21 ± 0.03	2.14±0.12	0.0808556
IL-13	20.58 ± 1.18	20.10 ± 0.69	22.24 ± 0.42	43.99 ± 1.44	40.68 ± 0.72	45.46 ± 0.49	2.14±0.12	0.0765225
IL-15	1.08 ± 0.06	1.06 ± 0.04	1.23 ± 0.02	2.31 ± 0.08	2.14 ± 0.04	2.52 ± 0.03	2.14±0.12	0.0808556
IL-18	522.84 ± 29.96	480.40 ± 16.52	499.63 ± 9.40	1117.64 ± 36.63	972.39 ± 17.27	1021.42 ± 11.06	2.14±0.12	0.0765225
IL-23	16.26 ± 0.93	17.92 ± 0.62	14.25 ± 0.27	34.76 ± 1.14	36.28 ± 0.64	29.13 ± 0.32	2.14±0.12	0.0765225
IL-4	17.30 ± 0.99	15.69 ± 0.54	17.80 ± 0.34	36.99 ± 1.21	31.75 ± 0.56	36.40 ± 0.39	2.14±0.12	0.0808556
IL-6	65.47 ± 10.57	95.50 ± 21.97	98.50 ± 32.54	1320.90 ± 599.50	1284.99 ± 622.71	1202.01 ± 559.31	20.64±9.35	0.000444981
IP-10 (CXCL10)	1.72 ± 0.10	1.09 ± 0.04	1.48 ± 0.03	3.67 ± 0.12	3.20 ± 0.04	3.02 ± 0.03	2.14±0.12	0.0765225
LIF	65.79 ± 1.41	63.16 ± 1.61	65.30 ± 1.06	68.37 ± 1.88	64.78 ± 8.14	67.06 ± 4.43	1.04±0.03	0.130013
MIG	11.54 ± 0.42	12.16 ± 0.42	11.96 ± 0.55	21.78 ± 2.61	21.76 ± 2.42	21.92 ± 2.60	1.89±0.20	0.0025826
MIP-1 beta (CCL4)	19.27 ± 1.10	13.35 ± 0.46	16.45 ± 0.31	41.20 ± 1.35	37.01 ± 0.48	33.63 ± 0.36	2.14±0.12	0.0808556
RANTES (CCL5)	0.40 ± 0.20	0.46 ± 0.21	0.44 ± 0.20	0.50 ± 0.19	0.57 ± 0.20	0.55 ± 0.20	1.43±0.68	0.553026
SDF-1 alpha	34.13 ± 4.92	36.14 ± 3.81	34.79 ± 0.28	37.33 ± 1.22	33.84 ± 2.98	30.23 ± 0.33	1.11±0.15	0.375825
TNF alpha	30.43 ± 1.74	27.43 ± 0.94	30.33 ± 0.57	65.04 ± 2.13	55.52 ± 0.99	62.00 ± 0.67	2.14±0.12	0.0765225
TNF-RI	2891.97 ± 274.85	2680.08 ± 431.75	2705.62 ± 87.75	2885.15 ± 69.35	3003.54 ± 104.44	2727.94 ± 342.44	1.00±0.08	0.662521
TNF-RII	0.02 ± 0.02	0.01 ± 0.00	0.01 ± 0.00	0.03 ± 0.01	0.01 ± 0.00	0.01 ± 0.00	2.25±1.33	0.500184
TNFRSF14	84.74 ± 66.18	84.51 ± 64.82	88.47 ± 50.02	1037.67 ± 536.94	989.17 ± 545.29	1048.59 ± 525.16	18.57±13.51	0.000412295
TRAIL-R1	86.77 ± 1.10	84.37 ± 3.69	78.94 ± 5.08	82.19 ± 0.84	81.98 ± 9.37	79.34 ± 5.04	0.95±0.01	0.0046058
TRAIL-R2	177.42 ± 4.67	166.48 ± 1.98	150.88 ± 3.10	158.33 ± 3.11	186.90 ± 3.87	155.00 ± 13.36	0.89±0.03	0.00414349
VEGF-A	14.39 ± 1.35	16.18 ± 3.56	14.90 ± 1.31	31.04 ± 6.62	31.72 ± 2.39	31.78 ± 6.73	2.17±0.44	0.0129361
IFN alpha
IL-1 alpha
IL-10
IL-17A (CTLA-8)
IL-1RA
IL-2
IL-21
IL-22
IL-27
IL-2R
IL-31
IL-5
IL-9
MIP-1 alpha (CCL3)
TNF beta
