# Supplementary material for: Farnesol Inhibits PI3 Kinase Signaling and Inflammatory Gene Expression in Primary Human Renal Epithelial Cells
Source: Biomedicines. 2023 Dec 15;11(12):3322. doi: 10.3390/biomedicines11123322 (PMC10741437; doi:10.3390/biomedicines11123322)
Supplement: Supplementary file 1 [file biomedicines-11-03322-s001.zip › Suppl Table 2.xlsx]

## Sheet: Suppl2
ANALYTE	TNF/IL-1	TNF/IL-1+ farnesol SUV	Relative fold change by farnesol-SUV	p value
Myc (Phospho-Thr58)	298685.00±64461.89	316466.67±63682.26	1.10±0.31	0.0526
Myc (Phospho-Thr358)	267141.67±37331.72	292300.00±37343.22	1.11±0.19	0.0011
Myc (Phospho-Ser373)	290236.67±102785.79	311300.00±103401.86	1.18±0.50	0.072
AKT (Phospho-Ser473)	233328.33±17478.82	248833.33±22780.14	1.07±0.12	0.0007
AKT (Phospho-Thr308)	228826.67±7512.81	247500.00±10190.98	1.08±0.05	0
AKT2 (Phospho-Ser474)	278070.00±91460.58	305450.00±86828.17	1.19±0.45	0.0175
c-Abl (Phospho-Tyr412)	226446.67±25564.34	239883.33±20936.42	1.07±0.14	0.0043
LIMK1 (Phospho-Thr508)	376551.67±109787.30	396883.33±107136.05	1.15±0.48	0.1692
cofilin (Phospho-Ser3)	357295.00±101763.89	366366.67±99675.07	1.11±0.46	0.2889
MKK3 (Phospho-Ser189)	375733.33±205391.99	400150.00±202568.36	1.41±1.06	0.1792
SEK1/MKK4 (Phospho-Thr261)	492575.00±19976.39	523300.00±24101.37	1.06±0.06	0
SEK1/MKK4 (Phospho-Ser80)	404116.67±120868.50	435433.33±127252.61	1.17±0.47	0.1295
Rac1/cdc42 (Phospho-Ser71)	605066.67±143088.08	655233.33±142999.72	1.13±0.31	0.0232
mTOR (Phospho-Ser2448)	272816.67±12098.42	286683.33±5624.03	1.05±0.05	0
S6 Ribosomal Protein (Phospho-Ser235)	262815.00±70510.72	282066.67±71981.96	1.13±0.36	0.0392
SP1 (Phospho-Thr739)	319303.33±132707.64	336616.67±123934.13	1.25±0.71	0.1742
ERK1-p44/42 MAP Kinase (Phospho-Thr202)	244618.33±16456.90	260100.00±16926.07	1.07±0.09	0.0001
ERK1-p44/42 MAP Kinase (Phospho-Tyr204)	254636.67±53501.72	272100.00±45879.19	1.10±0.24	0.0067
SAPK/JNK (Phospho-Thr183)	309936.67±32989.93	329733.33±24388.74	1.07±0.12	0.001
SAPK/JNK (Phospho-Tyr185)	413751.67±90331.74	432533.33±87831.40	1.10±0.35	0.1144
p38 MAPK (Phospho-Thr180)	328911.67±37135.69	347633.33±33452.45	1.07±0.14	0.0075
p38 MAPK (Phospho-Tyr182)	253401.67±56608.70	268983.33±58932.96	1.11±0.33	0.0562
PKC delta (Phospho-Ser645)	639283.33±77589.11	255950.00±27411.73	0.41±0.06	0
PKC theta (Phospho-Ser676)	257445.00±97723.65	278166.67±100754.73	1.22±0.59	0.1039
Myc (Phospho-Ser62)	195883.33±97238.49	202033.33±95673.65	1.17±0.62	0.206
PKC zeta (Phospho-Thr410)	378780.00±14568.07	398000.00±5567.76	1.05±0.04	0
Shc (Phospho-Tyr349)	330238.33±134656.47	347716.67±125822.66	1.29±0.81	0.1295
Shc (Phospho-Tyr427)	254960.00±44431.18	270350.00±50567.53	1.09±0.26	0.0495
Smad3 (Phospho-Ser425)	295933.33±46970.20	314500.00±58035.40	1.08±0.24	0.0422
Myc (Ab-58)	497801.67±49559.76	522816.67±35962.73	1.06±0.12	0.006
Myc (Ab-358)	2685366.67±189787.64	2808833.33±236583.07	1.05±0.11	0.0082
Myc (Ab-373)	361761.67±34690.21	382533.33±28599.63	1.07±0.12	0.0026
AKT (Ab-473)	345593.33±15209.87	376133.33±20491.53	1.09±0.07	0
AKT (Ab-308)	467038.33±33509.31	495400.00±38103.96	1.07±0.11	0.0008
MKK3 (Ab-189)	439618.33±68233.06	470683.33±60891.56	1.09±0.21	0.0118
LIMK1 (Ab-508)	424603.33±29851.11	465666.67±34048.12	1.10±0.11	0
SEK1/MKK4 (Ab-261)	741275.00±58166.38	788966.67±53328.74	1.07±0.10	0.0003
AKT2 (Ab-474)	475983.33±42772.05	493083.33±41326.14	1.04±0.12	0.0383
c-Abl (Ab-412)	376001.67±72444.62	399533.33±59760.91	1.10±0.25	0.0278
cofilin (Ab-3)	414823.33±34487.66	437516.67±24214.99	1.06±0.10	0.0007
Rac1/cdc42 (Ab-71)	344335.00±15552.10	365833.33±25824.85	1.06±0.08	0
mTOR (Ab-2448)	358848.33±27477.92	381066.67±23856.46	1.07±0.10	0.0003
S6 Ribosomal Protein (Ab-235)	635053.33±44052.72	663533.33±58825.32	1.05±0.11	0.0119
SP1 (Ab-739)	312956.67±31313.78	333966.67±24561.57	1.08±0.12	0.0005
ERK1-p44/42 MAP Kinase (Ab-202)	489995.00±34446.48	524100.00±28461.55	1.07±0.09	0
ERK1-p44/42 MAP Kinase (Ab-204)	466081.67±20920.99	495850.00±16659.98	1.07±0.05	0
SAPK/JNK (Ab-183)	438696.67±12903.00	461500.00±18785.95	1.05±0.05	0
SAPK/JNK (Ab-185)	310645.00±42423.52	330183.33±34818.29	1.08±0.17	0.0089
p38 MAPK (Ab-182)	1410081.67±178739.51	1542383.33±183656.41	1.11±0.19	0.0013
PKC delta (Ab-645)	219723.33±99433.42	227000.00±99289.74	1.19±0.64	0.1295
PKC theta (Ab-676)	301370.00±17739.51	317183.33±11111.51	1.06±0.07	0
Myc (Ab-62)	388848.33±21600.26	411900.00±17593.41	1.06±0.07	0
PKC zeta (Ab-410)	269255.00±34011.75	289650.00±26171.57	1.09±0.15	0.0011
Shc (Ab-349)	513290.00±171169.37	530533.33±181576.67	1.10±0.42	0.1896
MKK6 (Phospho-Ser207)	726366.67±76944.98	309733.33±34053.59	0.43±0.06	0
Smad1 (Phospho-Ser465)	399651.67±124670.96	429450.00±132793.19	1.17±0.50	0.1335
Smad2 (Phospho-Ser467)	344385.00±164279.32	370050.00±162967.45	1.25±0.68	0.1073
Abl1 (Phospho-Tyr412)	464758.33±120163.07	487566.67±116109.67	1.12±0.40	0.1792
Abl1 (Phospho-Tyr204)	371673.33±90544.60	404750.00±87199.63	1.14±0.32	0.0152
AKT1 (Phospho-Thr450)	375580.00±96129.67	391050.00±97919.49	1.09±0.32	0.1039
AKT1 (Phospho-Ser124)	509995.00±132536.60	561150.00±113919.99	1.18±0.40	0.0583
JNK1/2/3 (Phospho-Thr183/Tyr185)	299463.33±22791.09	321333.33±17813.33	1.08±0.09	0
PAK1 (Phospho-Thr212)	259436.67±34744.37	285316.67±28022.31	1.12±0.18	0.0018
PAK1/2/3 (Phospho-Thr423/402/421)	207690.00±31049.90	232916.67±21865.90	1.14±0.18	0
PAK1/2/3 (Phospho-Ser141)	384243.33±182785.28	415466.67±180088.79	1.27±0.71	0.0854
PP2A-a (Phospho-Tyr307)	258995.00±33236.13	284733.33±35846.82	1.12±0.19	0.001
AKT1 (Phospho-Tyr474)	419320.00±106036.41	437800.00±103559.57	1.09±0.33	0.0982
AKT1 (Phospho-Ser246)	327786.67±73224.36	352683.33±80082.44	1.12±0.31	0.0505
AKT1 (Phospho-Thr72)	389610.00±23890.34	410333.33±18979.53	1.06±0.08	0.0001
c-Abl (Phospho-Tyr245)	388501.67±66242.53	407666.67±67231.53	1.07±0.22	0.061
mTOR (Phospho-Ser2481)	287861.67±46002.77	310083.33±43134.92	1.10±0.23	0.0109
PAK2 (Phospho-Ser20)	317315.00±48309.22	333533.33±35185.43	1.07±0.19	0.157
PKC alpha/beta II (Phospho-Thr638)	272006.67±48989.86	301450.00±48053.92	1.14±0.25	0.0022
PKC delta (Phospho-Thr505)	263443.33±32330.10	276300.00±27565.99	1.06±0.15	0.0198
PKC theta (Phospho-Thr538)	946435.00±295863.49	995450.00±280057.06	1.13±0.42	0.1217
Ras-GRF1 (Phospho-Ser916)	389236.67±30708.74	400483.33±36913.16	1.03±0.12	0.0903
p38 MAPK (Phospho-Tyr322)	324946.67±87645.61	338583.33±93488.25	1.09±0.36	0.1245
PKC alpha (Phospho-Tyr657)	291071.67±47013.67	307650.00±52161.70	1.08±0.23	0.0476
PKC epsilon (Phospho-Ser729)	308801.67±28445.52	328800.00±28838.17	1.07±0.13	0.0016
PKC zeta (Phospho-Thr560)	271548.33±46154.71	293666.67±40932.42	1.10±0.20	0.0039
AKT (Phospho-Tyr326)	295125.00±87242.94	310250.00±92309.37	1.11±0.40	0.1896
ERK3 (Phospho-Ser189)	237731.67±40471.89	262533.33±36360.95	1.13±0.24	0.0021
ERK8 (Phospho-Thr175/Tyr177)	235323.33±18872.45	244100.00±17478.44	1.04±0.10	0.0162
Smad1 (Phospho-Ser187)	456300.00±148335.21	478250.00±141405.46	1.13±0.42	0.0775
Smad2 (Phospho-Ser250)	273871.67±21092.77	289816.67±18496.86	1.06±0.10	0.0004
Smad2 (Phospho-Thr220)	296446.67±44026.40	311000.00±43606.28	1.07±0.20	0.047
Smad2/3 (Phospho-Thr8)	499761.67±56781.66	522800.00±49490.77	1.06±0.14	0.0185
Smad3 (Phospho-Thr179)	560278.33±84229.82	583400.00±86301.89	1.06±0.21	0.0855
Smad3 (Phospho-Ser204)	366001.67±42644.03	386350.00±45624.32	1.07±0.16	0.0172
Smad3 (Phospho-Ser208)	382216.67±56033.95	412616.67±47880.58	1.10±0.19	0.0166
Smad3 (Phospho-Ser213)	543390.00±76406.42	571300.00±62553.88	1.07±0.17	0.0238
PAK1/2 (Phospho-Ser199)	429260.00±98597.00	454366.67±100916.41	1.10±0.32	0.0623
TAK1 (Phospho-Thr184)	452960.00±86140.78	477316.67±68818.41	1.08±0.24	0.038
mTOR (Phospho-Thr2446)	717983.33±79741.19	425833.33±60356.89	0.60±0.10	0
PI3-kinase p85-subunit alpha/gamma (Phospho-Tyr467/199)	489726.67±133263.45	520316.67±132903.16	1.14±0.43	0.1742
PI3-kinase p85-alpha (Phospho-Tyr607)	350688.33±116285.29	376366.67±115321.75	1.15±0.43	0.0626
Rho/Rac guanine nucleotide exchange factor 2 (Phospho-Ser885)	376726.67±79564.40	398433.33±67131.83	1.10±0.29	0.0435
Abl1 (Phospho-Thr754/735)	389266.67±65830.53	401700.00±60960.51	1.06±0.24	0.1424
MAP3K1/MEKK1 (Phospho-Thr1381)	516863.33±98102.99	541233.33±93258.75	1.08±0.25	0.0731
MKK3/MAP2K3 (Phospho-Thr222)	330376.67±53194.71	347783.33±45558.46	1.08±0.21	0.0358
PAK1 (Phospho-Ser204)	431255.00±45160.04	459600.00±51672.00	1.08±0.15	0.0057
PAK2 (Phospho-Ser192)	546650.00±31774.12	249500.00±45129.77	0.46±0.08	0
PAK3 (Phospho-Ser154)	337908.33±125327.26	356950.00±126632.68	1.19±0.58	0.206
PKC beta/PKCB (Phospho-Ser661)	370498.33±57280.46	386166.67±55037.28	1.07±0.23	0.0871
Gab2 (Phospho-Tyr643)	1063728.33±147618.59	1135700.00±154947.13	1.09±0.20	0.0141
MKK6 (Ab-207)	720735.00±77588.23	779566.67±68973.87	1.09±0.14	0.0003
p38 MAPK (Ab-180)	476503.33±39079.44	498266.67±36462.73	1.05±0.11	0.0068
Shc (Ab427)	593453.33±396715.13	626183.33±415517.55	1.66±1.57	0.1506
Smad1 (Ab-465)	442365.00±127961.07	459150.00±131817.05	1.12±0.46	0.2482
Smad2 (Ab-467)	377331.67±45929.06	395533.33±38089.56	1.06±0.15	0.0193
Smad3 (Ab-425)	561330.00±138543.11	584633.33±138766.75	1.09±0.34	0.2117
Abl1 (Ab-204)	1803496.00±2848399.42	1619883.33±2646372.76	2.64±4.70	0.2547
AKT1 (Ab-450)	249518.33±37305.99	275683.33±34375.42	1.13±0.21	0.0009
JNK1/2/3 (Ab-183/185)	358620.00±50071.26	383400.00±47329.36	1.09±0.18	0.0077
PAK1 (Ab-212)	345450.00±40736.86	365983.33±32662.48	1.07±0.14	0.0054
PAK1/2/3 (Ab-423/402/421)	2959226.67±168814.81	3130233.33±112074.27	1.06±0.06	0.1314
PAK1/2/3 (Ab-141)	372270.00±42172.53	379533.33±42598.39	1.03±0.15	0.2378
PP2A-a (Ab-307)	680126.67±136019.89	723033.33±130741.07	1.10±0.27	0.0358
RhoA (Ab-188)	623283.33±57434.38	667516.67±62954.31	1.08±0.13	0.0011
AKT1 (Ab-474)	612385.00±44679.67	679783.33±48501.07	1.12±0.11	0
AKT1 (Ab-246)	338503.33±50780.16	372433.33±42901.03	1.12±0.19	0.0005
AKT1 (Ab-124)	384966.67±47053.73	423016.67±45726.03	1.11±0.18	0.0005
AKT1 (Ab-72)	372686.67±33645.21	395483.33±40094.51	1.07±0.14	0.0047
mTOR (Ab-2481)	439628.33±23397.74	468300.00±14620.67	1.07±0.06	0
PAK4/PAK5/PAK6 (Ab-474)	267831.67±114057.42	292500.00±110549.07	1.23±0.59	0.0746
PKC alpha/beta II (Ab-638)	398843.33±18685.45	425300.00±15547.35	1.07±0.06	0
PKC delta (Ab-505)	370053.33±40998.04	392050.00±30237.77	1.07±0.14	0.0039
PKC theta (Ab-538)	3022094.00±4869682.73	2785750.00±4492212.79	2.77±4.84	0.0469
Ras-GRF1 (Ab-916)	330875.00±195848.29	361600.00±183603.69	1.29±0.75	0.0071
p38 MAPK (Ab-322)	301235.00±65392.84	313950.00±62651.31	1.09±0.30	0.0991
PKC alpha (Ab-657)	365280.00±13962.46	385250.00±11447.23	1.06±0.05	0
PKC epsilon (Ab-729)	399266.67±22105.65	436066.67±23506.99	1.09±0.08	0
PKC zeta (Ab-560)	295710.00±38330.67	319250.00±36984.36	1.10±0.18	0.0032
AKT (Ab-326)	508446.67±18931.56	539933.33±16275.58	1.06±0.05	0
ERK3 (Ab-189)	441066.67±46411.33	478283.33±33084.04	1.09±0.13	0.0001
Smad1 (Ab-187)	494538.33±63957.00	518766.67±62577.94	1.06±0.17	0.0306
Smad2 (Ab-255)	676600.00±49005.99	697333.33±40221.52	1.04±0.09	0.026
Smad2 (Ab-250)	624963.33±56639.58	644200.00±52288.62	1.04±0.12	0.0595
Smad2 (Ab-245)	503931.67±17218.31	523716.67±14416.99	1.04±0.04	0
Smad2 (Ab-220)	531600.00±77666.92	559033.33±71788.51	1.07±0.20	0.0374
Smad2/3 (Ab-8)	575830.00±33330.22	601833.33±22277.85	1.05±0.07	0.0001
Smad3 (Ab-179)	661665.00±94492.65	693666.67±102482.81	1.07±0.21	0.0619
Smad3 (Ab-204)	397958.33±81401.61	417733.33±86106.04	1.09±0.29	0.0831
Smad3 (Ab-213)	376381.67±63604.40	390583.33±64126.26	1.06±0.23	0.1418
PAK1/2 (Ab-199)	472363.33±57975.47	500516.67±69516.83	1.07±0.18	0.0649
TAK1 (Ab-184)	367170.00±37594.17	389516.67±26991.44	1.07±0.12	0.0015
TGFBR1 (Ab-165)	441436.67±78838.04	459516.67±78318.74	1.07±0.24	0.0971
TGFBR2 (Ab-250)	803256.67±94560.91	880350.00±105193.32	1.11±0.18	0.0008
mTOR (Ab-2446)	346560.00±18685.52	368483.33±10342.61	1.07±0.06	0
PI3-kinase p85-subunit alpha/gamma (Ab-467/199)	392220.00±62210.90	417433.33±64056.50	1.09±0.21	0.0223
Rho/Rac guanine nucleotide exchange factor 2 (Ab-885)	315145.00±29909.75	337516.67±27345.82	1.08±0.12	0.0005
Abl1 (Ab-754/735)	394181.67±124721.25	429483.33±133257.34	1.17±0.45	0.0854
MKK3/MAP2K3 (Ab-222)	500686.67±90010.88	539050.00±89804.74	1.10±0.25	0.0152
PAK1 (Ab-204)	352800.00±69350.56	373400.00±57889.52	1.09±0.24	0.0299
PAK2 (Ab-192)	349318.33±53104.39	381850.00±57359.25	1.11±0.21	0.0032
PAK2 (Ab-197)	534871.67±66287.22	581533.33±66065.96	1.10±0.17	0.0013
PAK3 (Ab-154)	465403.33±46011.75	496700.00±45978.34	1.08±0.13	0.0016
PKC beta/PKCB (Ab-661)	316903.33±18133.49	339366.67±23426.45	1.07±0.09	0
Gab2 (Ab-623)	562836.67±26440.10	588150.00±28537.12	1.05±0.07	0.0001
SEK1/MKK4 (Ab-80)	663346.67±60426.72	698350.00±44205.64	1.06±0.12	0.0044
ERK1/2 (N-term)	414198.33±54602.51	438666.67±48976.51	1.07±0.17	0.0138
p300/CBP (C-term)	458013.33±33468.44	474100.00±35864.58	1.04±0.10	0.0239
RAS(p21 H and K) (Inter)	414388.33±26895.59	438100.00±25392.60	1.06±0.09	0.0001
TGF beta receptor II (inter)	1038071.67±285789.92	1114383.33±278860.20	1.15±0.41	0.0384
TGF beta1 (C-term)	427058.33±39987.03	446433.33±41266.92	1.05±0.13	0.018
TGF beta2 (C-term)	1934960.00±120591.02	2065866.67±140144.99	1.07±0.09	0.0001
TGF beta3 (inter)	428838.33±29196.59	445233.33±26145.18	1.04±0.09	0.0061
TGF alpha (C-term)	750156.67±122913.50	803966.67±126950.28	1.10±0.25	0.0225
S6K (Inter)	406285.00±59385.85	425516.67±51859.75	1.07±0.18	0.0396
JNKK (MKK4) (Inter)	357226.67±24813.25	379650.00±21855.78	1.07±0.09	0.0001
Smad4 (Inter)	399445.00±53546.79	419516.67±50324.17	1.07±0.20	0.0374
Smad1/5/9 (Inter)	372280.00±48258.69	403650.00±40774.24	1.10±0.17	0.0013
S6K-alpha 6 (Inter)	325395.00±29067.85	342800.00±23519.01	1.06±0.12	0.0032
RASE (Inter)	610233.33±82647.85	653200.00±76527.43	1.09±0.19	0.0079
RASF4 (Inter)	319285.00±33564.92	331483.33±43551.69	1.05±0.16	0.086
CBP (Inter)	303690.00±44687.77	319466.67±35217.99	1.07±0.18	0.0266
GSK3 beta (Phospho-Ser9)	756228.33±67658.92	786183.33±64868.31	1.05±0.12	0.0228
Elk-1 (Phospho-Ser383)	661383.33±101790.20	702183.33±69182.00	1.08±0.18	0.0107
NFkB-p65 (Phospho-Thr254)	441115.00±73252.02	463600.00±79105.60	1.08±0.26	0.0754
NFkB-p65 (Phospho-Ser276)	456745.00±29346.79	474600.00±28564.24	1.04±0.08	0.0044
NFkB-p65 (Phospho-Thr435)	453590.00±81662.20	481000.00±91899.90	1.09±0.29	0.0469
NFkB-p65 (Phospho-Ser468)	486151.67±157944.59	515416.67±161577.37	1.16±0.50	0.1843
NFkB-p65 (Phospho-Ser536)	292115.00±77943.71	306216.67±83810.34	1.12±0.42	0.0997
NFkB-p100/p52 (Phospho-Ser865)	724506.67±183616.15	764600.00±184403.64	1.10±0.32	0.0746
NFkB-p100/p52 (Phospho-Ser869)	356406.67±192271.17	378366.67±182870.58	1.38±1.00	0.1376
NFkB-p105/p50 (Phospho-Ser337)	282708.33±250228.42	306883.33±254304.28	1.48±1.30	0.0032
NFkB-p105/p50 (Phospho-Ser893)	334616.67±172027.88	366283.33±162181.18	1.41±0.95	0.0883
NFkB-p105/p50 (Phospho-Ser907)	368176.67±88928.04	395800.00±97298.63	1.13±0.38	0.0974
Rel (Phospho-Ser503)	213518.33±35135.21	243800.00±46329.00	1.16±0.25	0.0008
Elk-1 (Phospho-Ser389)	376863.33±273089.19	401216.67±280955.95	1.44±1.18	0.1551
Elk-1 (Phospho-Thr417)	472126.67±29936.24	493266.67±35583.40	1.05±0.09	0.004
AKT (Phospho-Ser473)	394883.33±236177.28	413050.00±229145.49	1.29±0.84	0.0696
AKT (Phospho-Thr308)	404820.00±108999.36	419133.33±105314.99	1.12±0.47	0.3185
AKT2 (Phospho-Ser474)	358468.33±51629.84	375300.00±42937.49	1.07±0.18	0.0398
IKK alpha (Phospho-Thr23)	337490.00±157227.50	366016.67±147469.34	1.37±0.92	0.0912
LCK (Phospho-Tyr393)	335163.33±55783.00	357400.00±61671.23	1.09±0.24	0.0296
IkB-alpha (Phospho-Ser32/36)	2248096.67±232472.76	2423800.00±165577.05	1.09±0.13	0.0002
Zap-70 (Phospho-Tyr319)	477320.00±56222.89	493133.33±56151.75	1.05±0.16	0.101
Zap-70 (Phospho-Tyr493)	424580.00±107727.62	442966.67±110230.53	1.14±0.52	0.0649
IkB-alpha (Phospho-Tyr42)	576933.33±105261.52	290916.67±126170.21	0.52±0.23	0
HDAC4 (Phospho-Ser632)	320578.33±54757.42	330866.67±59813.93	1.06±0.25	0.1686
HDAC5 (Phospho-Ser498)	285725.00±235374.42	316900.00±232331.15	1.78±1.70	0.0605
HDAC8 (Phospho-Ser39)	344646.67±42486.37	362316.67±41391.66	1.07±0.17	0.0295
MSK1 (Phospho-Ser376)	383400.00±37345.98	405283.33±37171.62	1.07±0.13	0.0055
Histone H3.1 (Phospho-Ser10)	297626.67±123601.10	307483.33±123408.03	1.13±0.51	0.1597
NFkB-p65 (Phospho-Ser529)	14606001.67±948897.45	15342233.33±836674.31	1.05±0.08	0.0003
SAPK/JNK (Phospho-Thr183)	596030.00±57985.52	636983.33±56315.87	1.08±0.14	0.0019
SAPK/JNK (Phospho-Tyr185)	573101.67±158804.28	620266.67±173306.36	1.15±0.41	0.0772
NFkB-p105/p50 (Phospho-Ser932)	685916.67±48747.94	379116.67±92661.87	0.55±0.13	0
P38 MAPK (Phospho-Thr180)	500375.00±48963.60	525850.00±51667.50	1.06±0.14	0.0135
P38 MAPK (Phospho-Tyr182)	864516.67±148455.29	603316.67±229485.42	0.72±0.28	0
RelB (Phospho-Ser552)	3030821.67±283482.27	3215533.33±241402.95	1.07±0.12	0.0012
NFkB-p65 (Phospho-Ser311)	2145283.33±346857.31	1029916.67±39113.04	0.49±0.08	0
PKR (Phospho-Thr446)	566783.33±27995.82	212533.33±4968.97	0.38±0.02	0
PKR (Phospho-Thr451)	452735.00±118428.68	495016.67±121905.86	1.17±0.43	0.0626
PKC theta (Phospho-Ser676)	488900.00±167176.16	517400.00±158695.28	1.17±0.52	0.1551
IkB-beta (Phospho-Ser23)	738600.00±142947.50	357066.67±30932.61	0.50±0.09	0
IkB-epsilon (Phospho-Ser22)	382331.67±151622.58	415550.00±151908.88	1.22±0.58	0.0883
PKC zeta (Phospho-Thr410)	910816.67±52265.45	384000.00±58484.05	0.42±0.06	0
BTK (Phospho-Tyr223)	4021403.33±122528.80	4217116.67±131997.35	1.05±0.04	0
COT (Phospho-Thr290)	348191.67±84722.90	365900.00±94036.31	1.10±0.37	0.0985
GSK3 beta (Ab-9)	381100.00±292881.95	417783.33±295551.73	1.55±1.43	0.0563
Elk-1 (Ab-383)	467301.67±85628.69	505750.00±96444.03	1.11±0.27	0.0174
NFkB-p65 (Ab-254)	222280.00±13535.23	242666.67±15299.24	1.10±0.09	0
NFkB-p65 (Ab-276)	310925.00±49456.27	333616.67±44211.33	1.10±0.21	0.0097
NFkB-p65 (Ab-435)	292205.00±77832.05	308566.67±76466.43	1.11±0.34	0.066
NFkB-p65 (Ab-468)	354795.00±45140.41	405066.67±34974.20	1.16±0.17	0
NFkB-p65 (Ab-536)	304453.33±43103.30	333916.67±35489.46	1.12±0.18	0.0006
NFkB-p100/p52 (Ab-865)	1954738.33±137498.97	2184050.00±137770.02	1.12±0.10	0
NFkB-p100/p52 (Ab-869)	395811.67±116074.36	416833.33±113520.88	1.16±0.52	0.206
NFkB-p105/p50 (Ab-337)	173646.67±29114.59	194083.33±21802.70	1.14±0.21	0.0002
NFkB-p105/p50 (Ab-893)	167258.33±20713.98	186400.00±20182.67	1.13±0.16	0
NFkB-p105/p50 (Ab-907)	280945.00±65006.73	317733.33±64745.46	1.19±0.39	0.0093
Rel (Ab-503)	381020.00±27718.26	419316.67±35669.39	1.11±0.11	0
Elk-1 (Ab-389)	212088.33±22018.88	235500.00±21184.15	1.12±0.14	0
Elk-1 (Ab-417)	335786.67±101295.30	367616.67±91712.52	1.17±0.41	0.036
AKT (Ab-473)	497200.00±57361.67	526766.67±53758.56	1.07±0.16	0.0092
AKT (Ab-308)	986166.67±87888.19	1044633.33±54563.53	1.07±0.11	0.0015
IkB-alpha (Ab-32/36)	530110.00±55810.21	569950.00±36319.73	1.09±0.12	0.0002
Histone H3.1 (Ab-10)	736038.33±57456.09	790566.67±70733.04	1.08±0.12	0.0002
HDAC4 (Ab-632)	354463.33±74683.68	391033.33±74801.81	1.14±0.28	0.0052
HDAC5 (Ab-498)	577418.33±57358.76	599383.33±52837.69	1.05±0.13	0.0351
HDAC8 (Ab-39)	521485.00±41378.21	551666.67±55037.47	1.06±0.13	0.0051
ATM (Ab-1981)	426053.33±32832.62	462566.67±26064.13	1.09±0.10	0
AKT2 (Ab-474)	462628.33±61765.41	492233.33±58585.86	1.08±0.17	0.0082
IKK alpha (Ab-23)	617425.00±46114.91	674750.00±45302.84	1.10±0.10	0
HDAC2 (Ab-394)	489966.67±99314.73	520533.33±105273.96	1.10±0.30	0.0512
LCK (Ab-393)	751205.00±57834.18	824966.67±65546.89	1.10±0.11	0
Zap-70 (Ab-319)	647333.33±113738.35	681750.00±103190.89	1.08±0.24	0.0479
Zap-70 (Ab-493)	242845.00±42159.58	262033.33±40212.87	1.10±0.23	0.0091
IkB-alpha (Ab-42)	409508.33±123615.37	439016.67±111244.30	1.15±0.39	0.0323
MSK1 (Ab-376)	716336.67±119300.67	749683.33±133874.53	1.07±0.26	0.0944
NFkB-p65 (Ab-529)	447101.67±17925.00	489533.33±23460.32	1.10±0.06	0
SAPK/JNK (Ab-183)	300950.00±37804.08	317916.67±35913.86	1.07±0.16	0.014
SAPK/JNK (Ab-185)	238261.67±55230.61	259233.33±57244.90	1.13±0.30	0.0156
NFkB-p105/p50 (Ab-932)	229653.33±54610.76	239850.00±48418.29	1.09±0.29	0.0789
P38 MAPK (Ab-182)	5285661.67±98801.40	5560450.00±188551.65	1.05±0.04	0
RelB (Ab-552)	179766.67±54044.33	209683.33±60304.57	1.25±0.48	0.0067
NFkB-p65 (Ab-311)	275426.67±49982.61	288716.67±46572.16	1.08±0.28	0.1644
PKR (Ab-446)	197938.33±41320.04	208266.67±38363.25	1.09±0.28	0.0609
PKR (Ab-451)	274730.00±54467.18	300666.67±55235.16	1.13±0.28	0.0092
PKC theta (Ab-676)	253286.67±5956.93	267533.33±11032.62	1.06±0.05	0
IkB-epsilon (Ab-22)	1893788.33±143265.97	2159466.67±99143.44	1.15±0.10	0
PKC zeta (Ab-410)	359890.00±20255.76	384500.00±12677.70	1.07±0.06	0
BTK (Ab-223)	288476.67±41570.31	305333.33±27445.85	1.08±0.19	0.0388
COT (Ab-290)	433373.33±28198.62	458283.33±29394.93	1.06±0.09	0.0003
HDAC2 (Phospho-Ser394)	760033.33±48497.53	523750.00±58084.45	0.69±0.08	0
GSK3a-b (Phospho-Tyr216/279)	415803.33±36772.61	446716.67±20289.84	1.08±0.10	0
SYK (Phospho-Tyr348)	535525.00±120217.75	560233.33±127399.87	1.10±0.35	0.1061
NFkB-p105 (Phospho-Ser927)	770946.67±86589.34	816566.67±106477.67	1.07±0.18	0.0228
SYK (Phospho-Tyr525)	605821.67±78319.27	657150.00±80263.71	1.10±0.17	0.0017
AKT1 (Phospho-Thr450)	468386.67±203721.05	518700.00±190405.43	1.36±0.91	0.0672
AKT1 (Phospho-Ser124)	484336.67±90570.61	527950.00±85204.20	1.12±0.24	0.0056
HDAC5 (Phospho-Ser259)	574983.33±162597.41	233566.67±114910.53	0.44±0.24	0
IkB-beta (Phospho-Thr19)	556103.33±70718.31	603150.00±80401.26	1.10±0.20	0.0047
IKK-a/b (Phospho-Ser180/181)	750333.33±58301.62	282150.00±62047.26	0.38±0.08	0
IKK beta (Phospho-Tyr188)	932950.00±113241.30	555583.33±113076.92	0.60±0.13	0
IKK gamma (Phospho-Ser31)	515848.33±52268.89	540950.00±34682.03	1.06±0.13	0.0152
AKT1S1 (Phospho-Thr246)	575048.33±175244.87	611366.67±173818.11	1.14±0.42	0.0912
IKK beta (Phospho-Tyr199)	572036.67±208977.85	602100.00±197421.19	1.13±0.43	0.0089
JNK1/2/3 (Phospho-Thr183/Tyr185)	434210.00±34782.55	459850.00±37792.63	1.06±0.11	0.0013
LCK (Phospho-Tyr505)	7610868.33±544690.53	7967300.00±610548.13	1.05±0.10	0.0054
LCK (Phospho-Tyr192)	568820.00±127622.90	594916.67±113856.36	1.11±0.38	0.2004
PKA CAT (Phospho-Thr197)	449540.00±114032.61	473000.00±102810.51	1.14±0.46	0.1843
SYK (Phospho-Tyr323)	426888.33±70693.35	465533.33±79586.80	1.11±0.24	0.0066
ZAP-70 (Phospho-Tyr292)	352591.67±68152.65	389416.67±60972.60	1.14±0.27	0.0037
ZAP-70 (Phospho-Tyr315)	576316.67±57540.19	312500.00±44070.40	0.55±0.09	0
AKT1 (Phospho-Tyr474)	411475.00±93142.09	436800.00±82273.28	1.13±0.40	0.0943
AKT1 (Phospho-Ser246)	478605.00±42822.42	507500.00±31836.02	1.07±0.11	0.0007
AKT1 (Phospho-Thr72)	268938.33±87964.39	291350.00±81728.32	1.15±0.39	0.0098
MSK1 (Phospho-Ser360)	546678.33±97762.20	591166.67±102411.97	1.11±0.27	0.0167
MSK1 (Phospho-Thr581)	393250.00±116571.82	408766.67±116404.46	1.13±0.45	0.2482
PKC alpha/beta II (Phospho-Thr638)	454685.00±25769.77	475166.67±29775.27	1.05±0.08	0.0015
PKC theta (Phospho-Thr538)	617466.67±76179.44	331916.67±65223.81	0.54±0.12	0
Ras-GRF1 (Phospho-Ser916)	436300.00±23075.96	185750.00±7229.59	0.43±0.03	0
HDAC1 (Phospho-Ser421)	579700.00±80621.65	611183.33±71289.03	1.07±0.20	0.0469
P38 MAPK (Phospho-Tyr322)	314070.00±100104.31	339150.00±93265.08	1.16±0.42	0.0912
PKC zeta (Phospho-Thr560)	349481.67±40687.88	366616.67±33851.76	1.06±0.15	0.0175
AKT (Phospho-Tyr326)	329303.33±56832.49	353900.00±61566.84	1.10±0.26	0.0226
HDAC3 (Phospho-Ser424)	749750.00±84950.07	374866.67±45169.09	0.50±0.07	0
HDAC6 (Phospho-Ser22)	518151.67±105886.48	540683.33±93852.94	1.08±0.28	0.0867
IkB-alpha (Phospho-Tyr305)	662071.67±122257.91	711766.67±146047.92	1.10±0.26	0.0278
NFkB-p100 (Phospho-Ser872)	1169353.33±138036.23	1228483.33±135204.12	1.06±0.16	0.0219
TAK1 (Phospho-Thr184)	590198.33±80231.40	634900.00±70925.12	1.09±0.17	0.0032
IKK gamma (Phospho-Ser85)	489945.00±185784.94	530850.00±200229.24	1.25±0.68	0.1295
PI3-kinase p85-subunit alpha/gamma (Phospho-Tyr467/Tyr199)	1012216.67±96206.27	364516.67±36739.32	0.36±0.05	0
PI3-kinase p85-alpha (Phospho-Tyr607)	739200.00±41442.54	447183.33±106280.82	0.61±0.14	0
MSK1 (Phospho-Ser212)	800660.00±179450.19	845900.00±208581.31	1.10±0.33	0.0837
PKC beta/PKCB (Phospho-Ser661)	476170.00±27125.69	502150.00±26179.67	1.06±0.08	0.0001
LCK (Phospho-Ser59)	895233.33±97105.34	520216.67±58750.61	0.59±0.08	0
PLCG1 (Phospho-Tyr771)	600131.67±95767.02	639233.33±107143.65	1.09±0.23	0.0294
PLCG1 (Phospho-Tyr783)	2570861.67±330151.33	2711800.00±312881.57	1.07±0.16	0.0177
PLCG2 (Phospho-Tyr753)	1040000.00±128333.80	575950.00±92827.62	0.56±0.10	0
PLCG1 (Phospho-Tyr1253)	359003.33±23766.63	400116.67±28292.78	1.12±0.10	0
PLCG2 (Phospho-Tyr1217)	370275.00±66195.66	390466.67±63600.21	1.08±0.24	0.0493
CK2-b (Phospho-Ser209)	426796.67±55200.95	455600.00±63985.75	1.08±0.19	0.0126
BTK (Phospho-Tyr551)	333115.00±14105.29	356800.00±17046.41	1.07±0.06	0
BLNK (Phospho-Tyr96)	522351.67±249045.92	549483.33±237822.57	1.24±0.70	0.1792
BLNK (Phospho-Tyr84)	450763.33±144929.52	484816.67±142497.04	1.21±0.61	0.1551
P38MAPK (Ab-180)	379801.67±105926.27	395066.67±103979.61	1.10±0.35	0.1597
GSK3a-b (Ab-216/279)	383203.33±84927.21	395166.67±85084.09	1.08±0.32	0.1577
NFkB-p105 (Ab-927)	1311805.00±90314.26	1409816.67±89902.16	1.08±0.09	0
SYK (Ab-348)	475210.00±16241.41	496266.67±24030.29	1.05±0.06	0
SYK (Ab-525)	1221083.33±382431.43	1341566.67±336937.84	1.24±0.62	0.0505
AKT1 (Ab-450)	390315.00±36547.43	419566.67±40417.55	1.08±0.14	0.001
AKT1 (Ab-124)	489953.33±113489.66	513683.33±112658.36	1.10±0.33	0.0852
HDAC5 (Ab-259)	388895.00±134733.49	411283.33±135327.08	1.15±0.47	0.1418
IkB-beta (Ab-19)	268595.00±19382.70	277600.00±15928.97	1.04±0.09	0.0117
IKK-a/b (Ab-180/181)	529305.00±109542.49	560666.67±105943.34	1.12±0.38	0.0089
IKK beta (Ab-188)	278891.67±32541.27	306866.67±20522.35	1.11±0.14	0
IKK gamma (Ab-31)	2915150.00±441972.61	3007050.00±373143.09	1.05±0.18	0.1096
AKT1S1 (Ab-246)	2722835.00±123579.79	2895200.00±147651.16	1.07±0.07	0
IKK beta (Ab-199)	1732075.00±75961.56	1821850.00±97160.62	1.05±0.07	0
JNK1/2/3 (Ab-183)	645338.33±67389.43	671000.00±64365.83	1.05±0.14	0.0429
LCK (Ab-505)	1362601.67±1659107.10	1394433.33±1670802.58	1.75±2.19	0.2294
LCK (Ab-192)	319568.33±155550.68	345700.00±144542.42	1.30±0.76	0.0826
NFkB-p65 (Ab-505)	534505.00±46102.64	599416.67±47848.82	1.13±0.12	0
PKA CAT (Ab-197)	528400.00±85858.27	544950.00±98791.88	1.05±0.23	0.1799
ZAP-70 (Ab-292)	441510.00±44612.25	467000.00±47755.33	1.07±0.15	0.0094
AKT1 (Ab-474)	1218216.67±131189.32	732050.00±51677.57	0.61±0.07	0
AKT1 (Ab-246)	378923.33±26993.93	405350.00±28039.31	1.07±0.10	0.0001
AKT1 (Ab-72)	483818.33±32629.52	527350.00±33951.95	1.09±0.10	0
MSK1 (Ab-360)	2916183.33±277456.90	3040033.33±123214.72	1.05±0.11	0.0333
MSK1 (Ab-581)	451485.00±125207.62	487966.67±98904.80	1.17±0.43	0.0943
PKC alpha/beta II (Ab-638)	331395.00±113089.26	353766.67±110948.88	1.18±0.53	0.1506
PKC theta (Ab-538)	8832700.00±4148992.16	7835250.00±1087559.24	1.18±0.75	0.577
Ras-GRF1 (Ab-916)	560361.67±65735.46	627550.00±71613.93	1.13±0.17	0.0001
HDAC1 (Ab-421)	7711400.00±6091487.23	5660966.67±1247815.98	1.14±0.68	0.2188
P38 MAPK (Ab-322)	255086.67±52192.47	274100.00±60629.46	1.13±0.38	0.0452
PKC zeta (Ab-560)	271910.00±57569.72	303183.33±53991.35	1.15±0.26	0.0018
AKT (Ab-326)	1067733.33±135629.24	617550.00±63630.27	0.59±0.08	0
HDAC3 (Ab-424)	1418933.33±264785.94	1070300.00±73037.31	0.77±0.12	0
HDAC6 (Ab-22)	2414916.67±308150.26	1453616.67±116385.80	0.61±0.08	0
TAK1 (Ab-184)	374838.33±75415.28	413000.00±80081.91	1.14±0.29	0.0075
TGFBR1 (Ab-165)	415341.67±62579.06	446833.33±64347.48	1.10±0.21	0.0104
TGFBR2 (Ab-250)	1984616.67±292106.89	1501966.67±306415.15	0.77±0.19	0
IKK gamma (Ab-85)	548005.00±80161.07	583616.67±87560.82	1.09±0.22	0.0269
PI3-kinase p85-subunit alpha/gamma (Ab-467/199)	361361.67±65300.07	382800.00±67492.90	1.09±0.25	0.0429
NFkB-p65 (Ab-281)	429518.33±24430.59	455350.00±24371.52	1.06±0.08	0
PKC beta/PKCB (Ab-661)	247905.00±17687.04	261466.67±21408.19	1.06±0.11	0.002
LCK (Ab-59)	249631.67±73084.82	263216.67±65240.25	1.20±0.65	0.2175
PLCG1 (Ab-771)	379960.00±128441.57	406816.67±122561.13	1.19±0.53	0.0402
PLCG1 (Ab-783)	224125.00±42975.47	241466.67±45097.88	1.11±0.26	0.0346
PLCG2 (Ab-753)	450746.67±18251.77	483516.67±24805.44	1.07±0.06	0
PLCG2 (Ab-1217)	372618.33±44605.82	414766.67±55267.41	1.13±0.18	0.0002
CK2-b (Ab-209)	712583.33±58046.91	731400.00±46576.30	1.03±0.10	0.058
MAP3K7/TAK1 (Ab-187)	504198.33±125661.36	542583.33±111987.56	1.12±0.28	0.0032
MAP3K7/TAK1 (Ab-439)	874395.00±180883.20	920116.67±201195.13	1.11±0.38	0.0649
BLNK (Ab-96)	425238.33±226591.01	489150.00±241034.69	1.35±0.78	0.0284
NFkB-p65 (inter)	561268.33±314106.05	630133.33±336449.52	1.41±0.96	0.0746
HDAC1 (C-term)	261628.33±61726.90	274800.00±54351.15	1.10±0.31	0.0655
HDAC10 (inter)	352890.00±54151.69	387833.33±79077.65	1.12±0.26	0.0095
HDAC3 (C-term)	386358.33±136258.85	423783.33±119001.18	1.19±0.45	0.0098
HDAC5 (C-term)	2632316.67±521747.55	2933666.67±440395.19	1.15±0.24	0.0009
HDAC6 (C-term)	312441.67±98201.68	352883.33±115583.66	1.20±0.45	0.0064
HDAC7 (C-term)	1619233.33±341453.96	1711416.67±335289.10	1.09±0.27	0.0511
HDAC9 (C-term)	249670.00±29891.02	275400.00±35306.77	1.12±0.18	0.0004
p300/CBP (C-term)	333073.33±49898.52	351516.67±47984.64	1.07±0.20	0.0295
RAS(p21 H and K) (inter)	363286.67±53681.34	404966.67±52342.67	1.14±0.22	0.0007
SYK (inter)	395540.00±93628.54	421983.33±97734.42	1.11±0.33	0.0772
TGF alpha (inter)	553440.00±48612.97	590233.33±43403.67	1.07±0.12	0.0006
Ubiquitin (inter)	316885.00±32508.13	332666.67±37972.08	1.06±0.15	0.0254
RASE (inter)	450851.67±74102.11	489416.67±66800.55	1.11±0.21	0.004
SUMO-1 (N-term)	294255.00±99327.83	335050.00±103643.02	1.26±0.55	0.0242
TNF receptor-1 (inter)	450473.33±51494.49	462766.67±54979.95	1.04±0.16	0.1512
TRADD (inter)	356325.00±54222.42	383950.00±63429.10	1.10±0.23	0.0152
TNF Receptor II (C-term)	673628.33±140377.15	824550.00±261158.10	1.26±0.44	0.0008
STRAD (inter)	320771.67±177480.14	350483.33±172883.10	1.36±0.86	0.072
SUMO2/3 (Cleaved at G93)	272961.67±74069.14	297000.00±89194.60	1.14±0.38	0.0037
CBP (inter)	366750.00±71600.42	392083.33±69479.62	1.11±0.29	0.0314
CD40 (C-term)	2468060.00±818528.61	2740450.00±929915.28	1.19±0.47	0.0346
